# Supplementary material for: Development of a multiplex loop-mediated isothermal amplification (LAMP) method for differential detection of Mycobacterium bovis and Mycobacterium tuberculosis by dipstick DNA chromatography
Source: Microbiol Spectr. 2025 Apr 30;13(6):e02421-24. doi: 10.1128/spectrum.02421-24 (PMC12131812; doi:10.1128/spectrum.02421-24)
Supplement: Table S1 — Used samples. [file spectrum.02421-24-s0002.xlsx]

## Sheet: supple table 1
		Supplementary Table 1. Clinical and field isolates of M. bovis and M. tuberculosis used in this study
					Sample collection information					m-LAMP PAS		Species identification and typing
			Bacteria species	Sample ID	Animal species	Country	Institute	Year	Culture media	16S MTC	RD4 M. bovis	Methods used	Spoligotype, PGG	MTB lineage
		1	M. bovis	P2398/CS-L3	cattle	Malawi	CS abattoir	2019	liquid, MGIT	P	P	M-PCR, spoligotyping	SB0273	bovis
		2	M. bovis	P2398/CS-L5	cattle	Malawi	CS abattoir	2019	liquid, MGIT	P	P	M-PCR, spoligotyping	SB0273	bovis
		3	M. bovis	P2398/CS-L6	cattle	Malawi	CS abattoir	2019	liquid, MGIT	P	P	M-PCR, spoligotyping	SB0425	bovis
		4	M. bovis	P2398/CS-L7	cattle	Malawi	CS abattoir	2019	liquid, MGIT	P	P	M-PCR, spoligotyping	SB0131	bovis
		5	M. bovis	P2398/CS-L9	cattle	Malawi	CS abattoir	2019	liquid, MGIT	P	P	M-PCR, spoligotyping	SB0131	bovis
		6	M. bovis	P2398/CS-L12	cattle	Malawi	CS abattoir	2019	liquid, MGIT	P	P	M-PCR, spoligotyping	SB0131	bovis
		7	M. bovis	P2398/CS-L13	cattle	Malawi	CS abattoir	2019	liquid, MGIT	P	P	M-PCR, spoligotyping	SB1056	bovis
		8	M. bovis	P2398/CS-L14	cattle	Malawi	CS abattoir	2019	liquid, MGIT	P	P	M-PCR, spoligotyping	SB0961	bovis
		9	M. bovis	P2398/CS-L15	cattle	Malawi	CS abattoir	2019	liquid, MGIT	P	P	M-PCR, spoligotyping	SB0425	bovis
		10	M. bovis	P2398/CS-L17	cattle	Malawi	CS abattoir	2019	liquid, MGIT	P	P	M-PCR, spoligotyping	SB0131	bovis
		11	M. bovis	P2398/CS-L20	cattle	Malawi	CS abattoir	2019	liquid, MGIT	P	P	M-PCR, spoligotyping	SB0425	bovis
		12	M. bovis	P2398/CS-L21	cattle	Malawi	CS abattoir	2019	liquid, MGIT	P	P	M-PCR, spoligotyping	SB0131	bovis
		13	M. bovis	P2398/CS-L23	cattle	Malawi	CS abattoir	2019	liquid, MGIT	P	P	M-PCR, spoligotyping	SB0131	bovis
		14	M. bovis	P2398/CS-L24	cattle	Malawi	CS abattoir	2019	liquid, MGIT	P	P	M-PCR, spoligotyping	SB0131	bovis
		15	M. bovis	P2398/CS-L27	cattle	Malawi	CS abattoir	2019	liquid, MGIT	P	P	M-PCR, spoligotyping	SB0425	bovis
		16	M. bovis	P2398/CS-L29	cattle	Malawi	CS abattoir	2019	liquid, MGIT	P	P	M-PCR, spoligotyping	SB2466	bovis
		17	M. bovis	P2398/CS-L30	cattle	Malawi	CS abattoir	2019	liquid, MGIT	P	P	M-PCR, spoligotyping	SB0131	bovis
		18	M. bovis	P2398/CS-L31	cattle	Malawi	CS abattoir	2019	liquid, MGIT	P	P	M-PCR, spoligotyping	SB0131	bovis
		19	M. bovis	P2398/CS-L32	cattle	Malawi	CS abattoir	2019	liquid, MGIT	P	P	M-PCR, spoligotyping	SB0131	bovis
		20	M. bovis	P2398/CS-L33	cattle	Malawi	CS abattoir	2019	liquid, MGIT	P	P	M-PCR, spoligotyping	SB0425	bovis
		21	M. bovis	P2398/CS-L35	cattle	Malawi	CS abattoir	2019	liquid, MGIT	P	P	M-PCR, spoligotyping	SB0425	bovis
		22	M. bovis	P2398/CS-L38	cattle	Malawi	CS abattoir	2019	liquid, MGIT	P	P	M-PCR, spoligotyping	SB0425	bovis
		23	M. bovis	P2398/CS-L39	cattle	Malawi	CS abattoir	2019	liquid, MGIT	P	P	M-PCR, spoligotyping	SB0273	bovis
		24	M. bovis	P2398/CS-L40	cattle	Malawi	CS abattoir	2019	liquid, MGIT	P	P	M-PCR, spoligotyping	SB0273	bovis
		25	M. bovis	P2398/CS-L42	cattle	Malawi	CS abattoir	2019	liquid, MGIT	P	P	M-PCR, spoligotyping	SB0131	bovis
		26	M. bovis	P2398/CS-L43	cattle	Malawi	CS abattoir	2019	liquid, MGIT	P	P	M-PCR, spoligotyping	SB0273	bovis
		27	M. bovis	P2398/CS-L44	cattle	Malawi	CS abattoir	2019	liquid, MGIT	P	P	M-PCR, spoligotyping	SB0131	bovis
		28	M. bovis	P2398/CS-L45	cattle	Malawi	CS abattoir	2019	liquid, MGIT	P	P	M-PCR, spoligotyping	SB0131	bovis
		29	M. bovis	P2398/CS-L48	cattle	Malawi	CS abattoir	2019	liquid, MGIT	P	P	M-PCR, spoligotyping	SB0131	bovis
		30	M. bovis	P2398/CS-L49	cattle	Malawi	CS abattoir	2019	liquid, MGIT	P	P	M-PCR, spoligotyping	SB0131	bovis
		31	M. bovis	C3	cattle	Zambia	UNZA	2004	solid, Ogawa	P	P	M-PCR, spoligotyping	SB0948, SCG-3	bovis
		32	M. bovis	C5	cattle	Zambia	UNZA	2004	solid, Ogawa	P	P	M-PCR, spoligotyping	SB0120, SCG-3	bovis
		33	M. bovis	C-6	cattle	Zambia	UNZA	2004	solid, Ogawa	P	P	M-PCR, spoligotyping	SB0120	bovis
		34	M. bovis	C-8	cattle	Zambia	UNZA	2004	solid, Ogawa	P	P	M-PCR, spoligotyping	SB0120	bovis
		35	M. bovis	C11	cattle	Zambia	UNZA	2008	solid, Ogawa	P	P	M-PCR, spoligotyping	SB0131	bovis
		36	M. bovis	C-20	cattle	Zambia	UNZA	2004	solid, Ogawa	P	P	M-PCR, spoligotyping	SB0120	bovis
		37	M. bovis	C-28	cattle	Zambia	UNZA	2004	solid, Ogawa	P	P	M-PCR, spoligotyping	SB0120	bovis
		38	M. bovis	C46	cattle	Zambia	UNZA	2004	solid, Ogawa	P	P	M-PCR, spoligotyping	SB0120	bovis
		39	M. bovis	C1-1	cattle	Zambia	UNZA	2007	solid, Ogawa	P	P	M-PCR, spoligotyping	SB0131, SCG-2	bovis
		40	M. bovis	C1-3	cattle	Zambia	UNZA	2007	solid, Ogawa	P	P	M-PCR, spoligotyping	SB0131	bovis
		41	M. bovis	C1-15	cattle	Zambia	UNZA	2007	solid, Ogawa	P	P	M-PCR, spoligotyping	SB0131	bovis
		42	M. bovis	C1-17	cattle	Zambia	UNZA	2007	solid, Ogawa	P	P	M-PCR, spoligotyping	SB0131	bovis
		43	M. bovis	C1-18	cattle	Zambia	UNZA	2007	solid, Ogawa	P	P	M-PCR, spoligotyping	SB0131	bovis
		44	M. bovis	Zam-3	cattle	Zambia	UNZA	2008	solid, Ogawa	P	P	M-PCR, spoligotyping	SB0948, SCG-3	bovis
		45	M. bovis	BL-10	lechwe	Zambia	UNZA	2006	solid, Ogawa	P	P	M-PCR, spoligotyping	SB0120	bovis
		46	M. bovis	BL-14	lechwe	Zambia	UNZA	2006	solid, Ogawa	P	P	M-PCR, spoligotyping	SB0120	bovis
		47	M. bovis	BL-20	lechwe	Zambia	UNZA	2006	solid, Ogawa	P	P	M-PCR, spoligotyping	SB0120	bovis
		48	M. bovis	LL-1	lechwe	Zambia	UNZA	2006	solid, Ogawa	P	P	M-PCR, spoligotyping	SB0120	bovis
		49	M. bovis	LL-8	lechwe	Zambia	UNZA	2006	solid, Ogawa	P	P	M-PCR, spoligotyping	SB0120, SCG-3	bovis
		50	M. bovis	LL-20	lechwe	Zambia	UNZA	2006	solid, Ogawa	P	P	M-PCR, spoligotyping	SB0120	bovis
		51	M. tuberculosis	3235	human	Zambia	UTH	2014	liquid, MGIT	P	N	M-PCR, spoligotyping	577777606060771	Lineage 4
		52	M. tuberculosis	4936	human	Zambia	UTH	2014	liquid, MGIT	P	N	M-PCR, spoligotyping	577776777760601	Lineage 4
		53	M. tuberculosis	5182	human	Zambia	UTH	2014	liquid, MGIT	P	N	M-PCR, spoligotyping	677777607760771	Lineage 4
		54	M. tuberculosis	5525	human	Zambia	UTH	2014	liquid, MGIT	P	N	M-PCR, spoligotyping	703777740003171	Lineage 3
		55	M. tuberculosis	5556	human	Zambia	UTH	2014	liquid, MGIT	P	N	M-PCR, spoligotyping	777777606060771	Lineage 4
		56	M. tuberculosis	6607	human	Zambia	UTH	2014	liquid, MGIT	P	N	M-PCR, spoligotyping	777777606060731	Lineage 4
		57	M. tuberculosis	7441	human	Zambia	UTH	2014	liquid, MGIT	P	N	M-PCR, spoligotyping	777777777760771	Lineage 4
		58	M. tuberculosis	7818	human	Zambia	UTH	2014	liquid, MGIT	P	N	M-PCR, spoligotyping	743777777760700	Lineage 4
		59	M. tuberculosis	7849	human	Zambia	UTH	2014	liquid, MGIT	P	N	M-PCR, spoligotyping	777777604060731	Lineage 4
		60	M. tuberculosis	8529	human	Zambia	UTH	2014	liquid, MGIT	P	N	M-PCR, spoligotyping	777777607760771	Lineage 4
		61	M. tuberculosis	8816	human	Zambia	UTH	2014	liquid, MGIT	P	N	M-PCR, spoligotyping	777417606060731	Lineage 4
		62	M. tuberculosis	9114	human	Zambia	UTH	2014	liquid, MGIT	P	N	M-PCR, spoligotyping	77777606060671	Lineage 4
		63	M. tuberculosis	9783	human	Zambia	UTH	2015	liquid, MGIT	P	N	Capilia TB, M-PCR, pncA	ND	ND
		64	M. tuberculosis	20011	human	Zambia	UTH	2015	liquid, MGIT	P	N	M-PCR, spoligotyping	777177606060771	Lineage 4
		65	M. tuberculosis	20049	human	Zambia	UTH	2015	liquid, MGIT	P	N	M-PCR, spoligotyping	703377400001771	Lineage 3
		66	M. tuberculosis	22375	human	Zambia	UTH	2016	liquid, MGIT	P	N	M-PCR, spoligotyping	CAS	Lineage 3
		67	M. tuberculosis	22415	human	Zambia	UTH	2016	liquid, MGIT	P	N	M-PCR, spoligotyping	T2	Lineage 4
		68	M. tuberculosis	22504	human	Zambia	UTH	2016	liquid, MGIT	P	N	M-PCR, spoligotyping	LAM11_ZWE	Lineage 4
		69	M. tuberculosis	22552	human	Zambia	UTH	2016	liquid, MGIT	P	N	M-PCR, spoligotyping	LAM11_ZWE	Lineage 4
		70	M. tuberculosis	22602	human	Zambia	UTH	2016	liquid, MGIT	P	N	M-PCR, spoligotyping	X2	Lineage 4
		71	M. tuberculosis	30073	human	Zambia	UTH	2016	liquid, MGIT	P	N	M-PCR, spoligotyping	777777606060771	Lineage 4
		72	M. tuberculosis	34046	human	Zambia	UTH	2016	liquid, MGIT	P	N	M-PCR, spoligotyping	777777606060771	Lineage 4
		73	M. tuberculosis	35051	human	Zambia	UTH	2016	liquid, MGIT	P	N	M-PCR, spoligotyping	777777606060771	Lineage 4
		74	M. tuberculosis	OM-1	human	Japan	OPIPH	2000~9	solid, Ogawa	P	N	M-PCR, spoligotyping	Beijing	Lineage 2
		75	M. tuberculosis	OM-2	human	Japan	OPIPH	2000~9	solid, Ogawa	P	N	M-PCR, spoligotyping	Beijing	Lineage 2
		76	M. tuberculosis	OM-3	human	Japan	OPIPH	2000~9	solid, Ogawa	P	N	M-PCR, spoligotyping	Beijing	Lineage 2
		77	M. tuberculosis	OM-4	human	Japan	OPIPH	2000~9	solid, Ogawa	P	N	M-PCR, spoligotyping	Beijing	Lineage 2
		78	M. tuberculosis	OM-5	human	Japan	OPIPH	2004	solid, Ogawa	P	N	M-PCR, spoligotyping	Beijing	Lineage 2
		79	M. tuberculosis	OM-7	human	Japan	OPIPH	2000~9	solid, Ogawa	P	N	M-PCR, spoligotyping	SIT42, LAM9	Lineage 4
		80	M. tuberculosis	OM-8	human	Japan	OPIPH	2004	solid, Ogawa	P	N	M-PCR, spoligotyping	Beijing	Lineage 2
		81	M. tuberculosis	OM-11	human	Japan	OPIPH	2000~9	solid, Ogawa	P	N	M-PCR, spoligotyping	Beijing	Lineage 2
		82	M. tuberculosis	OM-13	human	Japan	OPIPH	2000~9	solid, Ogawa	P	N	M-PCR, spoligotyping	Beijing	Lineage 2
		83	M. tuberculosis	OM-14	human	Japan	OPIPH	2000~9	solid, Ogawa	P	N	M-PCR, spoligotyping	Beijing	Lineage 2
		84	M. tuberculosis	OM-15	human	Japan	OPIPH	2000~9	solid, Ogawa	P	N	M-PCR, spoligotyping	SIT52, T2	Lineage 4
		85	M. tuberculosis	OM-17	human	Japan	OPIPH	2000~9	solid, Ogawa	P	N	M-PCR, spoligotyping	Beijing	Lineage 2
		86	M. tuberculosis	OM-25	human	Japan	OPIPH	2000~9	solid, Ogawa	P	N	M-PCR, spoligotyping	SIT523, pre-Beijing	Lineage 2
		87	M. tuberculosis	OM-35	human	Japan	OPIPH	2000~9	solid, Ogawa	P	N	M-PCR, spoligotyping	SIT53, T1	Lineage 4
		88	M. tuberculosis	OM-49	human	Japan	OPIPH	2000~9	solid, Ogawa	P	N	M-PCR, spoligotyping	Beijing	Lineage 2
		89	M. tuberculosis	OM-58	human	Japan	OPIPH	2000~9	solid, Ogawa	P	N	M-PCR, spoligotyping	Beijing	Lineage 2
		90	M. tuberculosis	OM-76	human	Japan	OPIPH	2000~9	solid, Ogawa	P	N	M-PCR, spoligotyping	SIT20, LAM1	Lineage 4
		91	M. tuberculosis	OM-87	human	Japan	OPIPH	2000~9	solid, Ogawa	P	N	M-PCR, spoligotyping	LAM, undesignated	Lineage 4
		92	M. tuberculosis	OM-09-19	human	Japan	OPIPH	2000~9	solid, Ogawa	P	N	M-PCR, spoligotyping	Beijing	Lineage 2
		93	M. tuberculosis	OM-09-32	human	Japan	OPIPH	2000~9	solid, Ogawa	P	N	M-PCR, spoligotyping	Beijing	Lineage 2
		94	M. tuberculosis	OM-09-56	human	Japan	OPIPH	2000~9	solid, Ogawa	P	N	M-PCR, spoligotyping	T3-OSA	Lineage 4
		95	M. tuberculosis	OM-09-63	human	Japan	OPIPH	2008	solid, Ogawa	P	N	M-PCR, spoligotyping	Beijing	Lineage 2
		96	M. tuberculosis	OM-09-67	human	Japan	OPIPH	2000~9	solid, Ogawa	P	N	M-PCR, spoligotyping	Beijing	Lineage 2
		97	M. tuberculosis	OM-09-69	human	Japan	OPIPH	2000~9	solid, Ogawa	P	N	M-PCR, spoligotyping	Beijing	Lineage 2
		98	M. tuberculosis	OM-09-72	human	Japan	OPIPH	2000~9	solid, Ogawa	P	N	M-PCR, spoligotyping	Beijing	Lineage 2
		99	M. tuberculosis	OM-09-88	human	Japan	OPIPH	2000~9	solid, Ogawa	P	N	M-PCR, spoligotyping	Beijing	Lineage 2
		100	M. tuberculosis	06-13	human	Japan	OPIPH	2006	solid, Ogawa	P	N	M-PCR, rpoB, gyrA	PGG3	Lineage 4
		101	M. tuberculosis	06-82	human	Japan	OPIPH	2006	solid, Ogawa	P	N	M-PCR, rpoB, gyrA	ND	ND
		102	M. tuberculosis	07-21	human	Japan	OPIPH	2007	solid, Ogawa	P	N	M-PCR, rpoB, gyrA	ND	ND
		103	M. tuberculosis	07-49	human	Japan	OPIPH	2007	solid, Ogawa	P	N	M-PCR, rpoB, gyrA	ND	ND
		104	M. tuberculosis	07-61	human	Japan	OPIPH	2007	solid, Ogawa	P	N	M-PCR, rpoB, gyrA	PGG3	Lineage 4
		105	M. tuberculosis	07-81	human	Japan	OPIPH	2007	solid, Ogawa	P	N	M-PCR, rpoB, gyrA	ND	ND
		106	M. tuberculosis	08-10	human	Japan	OPIPH	2008	solid, Ogawa	P	N	M-PCR, rpoB, gyrA	ND	ND
		107	M. tuberculosis	09-08	human	Japan	OPIPH	2009	solid, Ogawa	P	N	M-PCR, rpoB, gyrA	ND	ND
		108	M. tuberculosis	09-09	human	Japan	OPIPH	2009	solid, Ogawa	P	N	M-PCR, rpoB, gyrA	ND	ND
			CS: Cold storage abattoir; UTH: University Teacing Hostipal; OPIPH: Osaka Prefecture Institute of Public Health,
			P: positive, N: negative, M-PCR: MTC-discrimination multiplex PCR; ND: Not determined
